# Supplementary material for: Functionally Significant, Rare Transcription Factor Variants in Tetralogy of Fallot
Source: PLoS One. 2014 Aug 5;9(8):e95453. doi: 10.1371/journal.pone.0095453 (PMC4122343; doi:10.1371/journal.pone.0095453)
Supplement: Table S1 — Coverage for the genes analysed in the Illumina 660W-Quad SNP Array. (XLSX) [file pone.0095453.s001.xlsx]

## Sheet: S1
Gene	RefSeq outer transcription boundaries (NCBI Build36.1/hg18)	markers within transcription boundaries (n)	Illumina 660W markers within transcription boundaries	markers within 10kb flanking transcription boundaries (n)	Illumina 660W markers within 10kb flanking transcription boundaries
FOXA2	chr20:22509641-22514101	0	none	1	rs6048205
FOXC1	chr6:1555679-1559128	0	none	3	rs2745593, rs2235718, rs2569881
FOXC2	chr16:85158357-85160036	0	none	4	rs11646450, rs1035550, rs4843165, rs7199466
FOXH1	chr8:145669924-145672526	0	none	11	cnvi0098633, rs2721166, cnvi0113460, rs2721167, cnvi0114484, cnvi0098635, rs11778826, cnvi0098634, rs35817880, rs2250895, rs4925810
GATA4	chr8:11599125-11654918	33	rs10088151, rs3735814, rs10503426, rs6990313, rs12550668, rs11785555, rs10105409, rs6601604, rs10112596, rs2898292, rs4840579, rs6983129, rs17153698, rs12541318, rs2029969, rs1390950, rs2898295, rs10090884, rs2173117, rs13264774, rs804283, rs2740434, rs3729848, rs7006733, rs2645400, rs804282, rs17153747, rs13273672, rs804280, rs4841588, rs3729851, rs1062219, rs867858	5	rs809204, rs10101195, rs17153785, rs1466785, rs17754589
HAND2	chr4:174684226-174687953	0	none	11	rs12644553, rs7655560, rs17059527, rs17059534, rs2119788, rs10520260, rs744724, rs2332691, rs6813810, rs4695731, rs13114604
ISL1	chr5:50714714-50726320	0	none	2	rs6449600, rs10491412
MEF2C	chr5:88049814-88235678	31	rs9986272, rs12521662, rs34320, rs34318, rs187270, rs190438, rs1422189, rs10514302, rs412458, rs661311, rs17485836, rs622803, rs674747, rs700591, rs244755, rs17558396, rs11959216, rs11956763, rs700588, rs160044, rs12054920, rs13164429, rs304160, rs302484, rs302483, rs304162, rs4518438, rs12522630, rs10044342, rs3850653, rs770463	2	rs410216, rs12655172
NKX2-5	chr5:172591712-172594921	1	rs703752	4	rs3095872, rs3132138, rs3131916, rs869236
BOP/SMYD1	chr2:88148496-88194017	16	rs4972174, rs9309643, rs11682584, rs988731, rs6547750, rs2099825, rs2970925, rs2919854, rs2919852, rs11676474, rs735679, rs12614973, rs2970911, rs894198, rs2970920, rs1441640	7	rs12467791, rs2970893, rs2970892, rs1441642, rs2197076, rs1372299, rs12994970
TBX20	chr7:35208567-35260236	4	rs4720169, rs2191883, rs17675148, rs6462599	2	rs1003549, rs336288
TBX1	chr22:18124225-18151112	13	rs4819843, cnvi0102857, cnvi0102856, cnvi0102858, cnvi0102859, cnvi0102860, cnvi0102861, cnvi0102862, cnvi0102863, rs2301558, rs2238774, rs2238778, rs4819522	9	rs7291533, rs747226, rs6518580, rs5993820, rs1005133, rs5746834, rs2073762, rs5748425, rs5748427
