# Supplementary material for: Functionally Significant, Rare Transcription Factor Variants in Tetralogy of Fallot
Source: PLoS One. 2014 Aug 5;9(8):e95453. doi: 10.1371/journal.pone.0095453 (PMC4122343; doi:10.1371/journal.pone.0095453)
Supplement: Table S2 — Transfection details of luciferase assays. (XLSX) [file pone.0095453.s002.xlsx]

## Sheet: S2
Gene	Expresssion construct	Expected protein variant	Luciferase reporter construct	Transfection control	Cell line	Amounts transfected (per well)	Incubation (hs)	References
FOXA2	HNF3β-pcDNA3.1	wild type HNF3β (FOXA2)	OATP8-pGL2enhancer	pRL-null	HUH7	0.25μg expression construct + 0.15μg reporter + 0.025μg transfection control	24	Vavricka et al, 2004
	HNF3βc.280G>C-pcDNA3.1	FOXA2 p.A94P
	HNF3βc.565A>T-pcDNA3.1	FOXA2 p.I189F
	HNF3βc.872C>T-pcDNA3.1	FOXA2 p.A291V
	HNF3βc.1334A>G-pcDNA3.1	FOXA2 p.Y445C
FOXC1	pcDNA4/HISMAXvB-FOXC1	wild type FOXC1	pGL3tk-FOXC1-6xBS	pRL-null	Cos7	0.4μg expression construct + 0.2μg reporter + 0.005μg transfection control	24	Saleem et al, 2001
	pcDNA4/HISMAXvB-FOXC1c.1132_1140del/c.1462_1473del	FOXC1 p.G378_G380delGGG/A488_491delAAAA
HAND2	HAND2-pcDNA3.1	wild type flag-tagged HAND2	-3.6ANPpGL2	pGFP3	HEK293	1μg expression construct + 1μg reporter + 0.1μg transfection control	48	Thattaliyath et al, 2002
	HAND2c.75_76insGCCGCC-pcDNA3.1	flag-tagged HAND2 p.A25_A26insAA
TBX20	TBX20a-pcDNA3.1	wild type HA-tagged TBX20	pGL2.Tbx2(-5.6/+0.316)	pRL-TK	MIH3T3	0.8μg expression construct + 0.8μg reporter + 0.2μg stimulant + 0.025μg transfection control	48	Singh et al, 2009
		HA-tagged TBX20 p.I122V
	CA-mALK3-pCS2+	constitutively active ALK3 [d]
